# Supplementary material for: Highly Efficient Hemostatic Cross-Linked Polyacrylate Polymer Dressings for Immediate Hemostasis
Source: Polymers (Basel). 2024 Mar 21;16(6):863. doi: 10.3390/polym16060863 (PMC10974503; doi:10.3390/polym16060863)
Supplement: Supplementary file 1 [file polymers-16-00863-s001.zip]

Archive with 1 entries (1 files):
- polymers-2885143-supplementary.pdf
